# Supplementary material for: Antibiotic Resistance in Acetic Acid Bacteria Originating from Vinegar
Source: Antibiotics (Basel). 2024 Jul 5;13(7):626. doi: 10.3390/antibiotics13070626 (PMC11274321; doi:10.3390/antibiotics13070626)
Supplement: Supplementary file 1 [file antibiotics-13-00626-s001.zip]

Archive with 1 entries (1 files):
- antibiotics-3058888-supplementary.pdf
